# Supplementary material for: Overall Survival Improvement in Patients with Epidermal Growth Factor Receptor-Mutated Non-Small Cell Lung Cancer and Bone Metastasis Treated with Denosumab
Source: Cancers (Basel). 2022 Jul 17;14(14):3470. doi: 10.3390/cancers14143470 (PMC9316991; doi:10.3390/cancers14143470)
Supplement: Supplementary file 1 [file cancers-14-03470-s001.zip]

Archive with 1 entries (1 files):
- cancers-1811781-supplementary.pdf
